# Supplementary material for: RNAi-Based Suppressor Screens Reveal Genetic Interactions Between the CRL2LRR-1 E3-Ligase and the DNA Replication Machinery in Caenorhabditis elegans
Source: G3 (Bethesda). 2016 Aug 18;6(10):3431–42. doi: 10.1534/g3.116.033043 (PMC5068962; doi:10.1534/g3.116.033043)
Supplement: Supplemental Material [file supp_g3.116.033043_TableS1.xlsx]

## Sheet: Chr I
Gene	Cosmid	Position		Gene	Cosmid	Position
hus-1	H26D21.1	I-1F15			F23F1.5	II-1C03
msh-2	H26D21.2	I-1F17		cyh-1	Y49F6B.1	II-3C14
cdc-6	C34E11.10	I-1J24		unc-85	F10G7.3	II-3P04
hcp-4	T03F1.9	I-1L17		coh-2	F10G7.4	II-3P06
cdc-7	C34G6.5	I-2B10		tofu-6	EEED8.1	II-4I12
htp-3	F57C9.5	I-2K13		top-2	k12D12.1	II-8E05
him-1/smc-1	F28B3.7	I-2O07		rpa-1	F18A1.5	II-5B18
xpa-1	K07G5.2	I-3D07		wrn-1	F18C5.2	II-5E23
capg-1	F29D11.2	I-3D12		cki-1	T05A6.1	II-5H08
mut-2	K04F10.6	I-3E07		cki-2	T05A6.2	II-5H10
cye-1	C37A2.4	I-3G06		him-14	zk1127.11	II-5I24
rde-2	F21C3.4	I-3H23		msh-4	T02G5.6	II-5K14
uri-1	C55B7.5	I-3K01		hda-2	C08B11.2	II-5N08
che-3	F18C12.1	I-4A13		nfi-1	ZK1290.4	II-5N09
rad-54	W06D4.6	I-4D03		wee-1.1	F35H8.7	II-6H22
his-67	T23D8.5	I-5A21		ran-3	C26D10.1	II-6G23
his-68	T23D8.6	I-5A23		wee-1.3	Y53C12A.1	II-6N16
mus-101	F37D6.1	I-5C02		mix-1	R06F6.10	II-7D13
ercc-1	F10G8.7	I-5C23		mix-1	M106.1	II-7D19
rtel-1	F25H2.13	I-5G10		orc-2	F59E10.1	II-7F05
rsa-1	C25A1.9	I-5I05		psf-1	R53.6	II-7G13
exo-3	R09B3.1	I-5P16		crn-3	C14A4.4	II-7K20
hda-3	R06C1.1	I-6A01		crn-5	C14A4.5	II-7K22
top-1	M01E5.5	I-6B20		XPF	C47D12.8	II-7P10
gsk-3	Y18D10A.5	I-6D13		dna-2	F43G6.1	II-8A21
pri-2	W02D9.1	I-6G24		cyd-1	Y38F1A.5	II-8F09
mcph-1	W04A8.1	I-7A19		mcm-2	Y17G7B.5	II-8I07
crn-1	Y47G6A.8	I-7B06			ZK131.1	II-8J08
atm-1	Y48G1BL.2	I-7D20		hpr-17	F32A11.2	II-8J17
mcm-4	Y39G10AR.14	I-7J13		polg-1	Y57A10A.15	II-8O11
cdt-1	Y54E10A.15	I-7J20		xrn-2	Y46B8A.3	II-9E15
dog-1	F33H2.1	I-7M12
pole-1	F33H2.5	I-7M18		Ossareh-Nazari et al. Table S1
msh-6	Y47G6A.11	I-7N01
psf-2	F31C3.5	I-7O10
pif-1	Y18HIA.6	I-7O20
sep-1	Y47G6A.12	I-7P07
psf-3	Y65B4BR.8	I-8A09
clsp-1	F25H5.5	This study
Gene	Cosmid	Position		Gene	Cosmid	Position
dpy-27	R13G10.1	III-1L16		rfc-2	F58F6.4	IV-1O12
brc-1	C36A4.8	III-1N12		ubc-1	C35B1.1	IV-2E17
polh-1	F53A3.2	III-1O08		ama-1	F36A4.7	IV-2M19
His-70	E03A3.4	III-2C03		him-3	ZK381.1	IV-3M14
rnr-2	C03C10.3	III-2C17		his-31	F17E9.12	IV-4A20
smc-4	F35G12.8	III-2E18		pole-2	F08B4.5	IV-4M02
	T04A8.7a	III-2I20		suv-3	C08F8.2	IV-5N20
mcm-5	R10E4.4	III-2I21		rad-51	Y43C5A.6	IV-5O08
cku-80	R07E5.8	III-2O15		ufd-1	F19B6.2	IV-6F17
wrm-1	B0336.1	III-3A11		dpy-26	C25G4.5	IV-6L01
polq-1	W03A3.2	III-3E05		him-6	T04A11.6	IV-6L21
brd-1	K04C2.4	III-3J17		mbk-2	F49E11.1	IV-6N06
rfc-4	F31E3.3	III-3N11		ddb-1	M18.5	IV-6O04
Kin-18	T17E9.1	III-3O13		rfc-3	C39E9.13	IV-7A03
lig-4	C07H6.1	III-4A09		rec-8	W02A2.6	IV-7G13
mdt-30	F44B9.7	III-4A12		agt-1	Y26E10A.5	IV-7G23
unc-32	ZK637.8	III-4D10		xpc-1	Y76B12C.2	IV-8P04
plk-1	C14B9.4	III-4E08
polk-1	F22B7.6	III-4J11
kle-2	C29E4.2	III-4M11		Ossareh-Nazari et al. Table S1
mtss-1	PAR2.1	III-4N21
rnr-1	T23G5.1	III-4P04
crn-6	K04H4.6	III-5A19
mcm-6	ZK632.1	III-5A24
ran-1	K01G5.4	III-5B06
dpy-28	Y39A1B.3	III-5B22
div-1	R01H10.1	III-5B23
cpar-1	F54C8.2	III-5C17
mut-7	ZK1098.8	III-5I01
hcp-3	F58A4.3	III-5K09
	Y47D3A.29	III-5L14
	Y47D3A.29	III-5L18
cku-70	Y47D3A.4	III-5L22
GMN-1	Y75B8A.17	III-6A04
mlh-1	T28A8.7	III-6B04
mrt-2	Y41C4A.14	III-6G01
tim-1	Y75B8A.22	III-7I15
Gene	Cosmid	Position		Gene	Cosmid	Position
his-1	T10C6.14	V-10N09		crn-4	AH9.2	X-1F02
syp-1	F26D2.2	V-10P20			F46G11.1	X-3M19
chk-2	T08D2.7	V-13E12		nuc-1	C07B5.5	X-4B20
chk-1	Y39H10A.7	V-13G06			F08F9.1	X-4G06
pme-5	ZK1005.1	V-1L15		his-71	F45E6.1	X-4I07
mcm-7	F32D1.10	V-3N07		abl-1	M79.1	X-5K23
syp-2	C24G6.1	V-4C12		his-24	M163.3	X-6B12
crn-2	CD4.2	V-4E24		ceh-37	C37E2.5	X-6L05
hcp-1	ZK1055.1	V-4H10		kin-20	F46F2.2	X-7E11
dbl-1	T25F10.2	V-4N08
air-1	K07C11.2	V-5J24
xpo-1	ZK742.1a	V-5L21
atl-1	T06E4.3	V-6B02
his-37	C50F4.7	V-6N11
mdf-1	C50F4.11	V-6N19
his-35	C50F4.13	V-6N23
pms-2	H12C20.2	V-7J12
mre-11	ZC302.1	V-7K02
bir-1	T27F2.3	V-7L18
ape-1	K46F3.4	V-7N04
lig-1	C29A12.3	V-7O12
capg-2	F55C5.4	V-8A10
him-17	T09E8.2	V-8B04
scc-3	F18E2.3	V-8D05
	F10C2.4	V-8G11
his-74	W05B10.1	V-8M24
rad-50	T04H1.4	V-8O13
	F23F12.8	V-9B23
sdc-3	C25D7.3	V-9F24
rfc-1	C54G10.2	V-9J09
