# Supplementary material for: RNAi-Based Suppressor Screens Reveal Genetic Interactions Between the CRL2LRR-1 E3-Ligase and the DNA Replication Machinery in Caenorhabditis elegans
Source: G3 (Bethesda). 2016 Aug 18;6(10):3431–42. doi: 10.1534/g3.116.033043 (PMC5068962; doi:10.1534/g3.116.033043)
Supplement: Supplemental Material [file supp_g3.116.033043_TableS2.xlsx]

## Sheet: Figure 2
	Figure 2	Ctrl	atl-1(RNAi)	chk-1(RNAi)	cdc-7(RNAi)	orc-2(RNAi)
	n	8	10	4	10	9
	Minimum	0	2.8	3.3	7	2.05
	Maximum	0	13.9	9.29	25.41	17.36
	Mean	0	7.738	6.845	15.56	6.688
	Std. Deviation	0	4.449	2.881	6.064	4.964
	Std. Error of Mean	0	1.407	1.44	1.918	1.655
	Lower 95% CI of mean	0	4.555	2.261	11.23	2.872
	Upper 95% CI of mean	0	10.92	11.43	19.9	10.5
	One sample t test
	Theoretical mean		0	0	0	0
	Actual mean		7.738	6.845	15.56	6.688
	Discrepancy		-7.738	-6.845	-15.56	-6.688
	95% CI of discrepancy		4.555 to 10.92	2.261 to 11.43	11.23 to 19.90	2.872 to 10.50
	t. df		t=5.500 df=9	t=4.752 df=3	t=8.116 df=9	t=4.042 df=8
	P value (two tailed)		0.0004	0.0177	< 0.0001	0.0037
	Significant (alpha=0.05)		Yes	Yes	Yes	Yes
					Ossareh-Nazari Table S2
	Figure 2	Ctrl	mcph-1(RNAi)	psf-3(RNAi)	psf-2(RNAi)
	n	8	6	6	6
	Minimum	0	1.28	3.16	2.85
	Maximum	0	18.8	12.1	30.79
	Mean	0	9.93	7.537	10.35
	Std. Deviation	0	5.979	3.683	11.06
	Std. Error of Mean	0	2.441	1.504	4.515
	Lower 95% CI of mean	0	3.655	3.671	-1.255
	Upper 95% CI of mean	0	16.2	11.4	21.96
	One sample t test
	Theoretical mean		0	0	0
	Actual mean		9.93	7.537	10.35
	Discrepancy		-9.93	-7.537	-10.35
	95% CI of discrepancy		3.655 to 16.20	3.671 to 11.40	-1.255 to 21.96
	t. df		t=4.068 df=5	t=5.012 df=5	t=2.293 df=5
	P value (two tailed)		0.0097	0.0041	0.0704
	Significant (alpha=0.05)		Yes	Yes	No
					Ossareh-Nazari Table S2
	Figure 5D	WT	RB1211
	Number of values	22	30
	Minimum	110	140
	Maximum	150	400
	Mean	123.6	202
	Std. Error of Mean	1.807	8.171
	Lower 95% CI of mean	119.9	185.3
	Upper 95% CI of mean	127.4	218.7
	Unpaired t test
	P value		< 0,0001
	P value summary		****
	Figure 5E	WT	RB1211
	Number of values	14	14
	Minimum	1.15	1.24
	Maximum	1.26	1.48
	Mean	1.193	1.321
	Std. Error of Mean	0.008479	0.01904
	Lower 95% CI of mean	1.175	1.28
	Upper 95% CI of mean	1.211	1.363
	Unpaired t test
	P value		< 0,0001
	P value summary		****		Ossareh-Nazari Table S2
	Figure 5F	WLP267	WLP223
	Number of values	5	5
	Minimum	0	2.92
	Maximum	0	11.97
	Mean	0	7.83
	Std. Error of Mean	0	1.778
	Lower 95% CI of mean	0	2.894
	Upper 95% CI of mean	0	12.77
	One sample t test
	Theoretical mean		0
	Actual mean		7.83
	Discrepancy		-7.83
	95% CI of discrepancy		2.894 to 12.77
	t. df		t=4.405 df=4
	P value (two tailed)		0.0116
	Significant (alpha=0.05)?		Yes		Ossareh-Nazari Table S2
